# Supplementary material for: Normothermic Ex Vivo Liver Platform Using Porcine Slaughterhouse Livers for Disease Modeling
Source: Bioengineering (Basel). 2022 Sep 14;9(9):471. doi: 10.3390/bioengineering9090471 (PMC9495507; doi:10.3390/bioengineering9090471)
Supplement: Supplementary file 1 [file bioengineering-09-00471-s001.zip]

Archive with 1 entries (1 files):
- bioengineering-1851601-supplementary.pdf
